# Supplementary material for: Integration of Fluorescence Spectroscopy into a Photobioreactor for the Monitoring of Cyanobacteria
Source: Biosensors (Basel). 2025 Feb 20;15(3):128. doi: 10.3390/bios15030128 (PMC11940672; doi:10.3390/bios15030128)
Supplement: Supplementary file 1 [file biosensors-15-00128-s001.zip]

Archive with 1 entries (1 files):
- biosensors-3476435-supplementary.pdf
